# Supplementary material for: Major Hemorrhage Risk Associated with Direct Oral Anticoagulants in Non-Valvular Atrial Fibrillation: A Systematic Review and Meta-Analysis
Source: Rev Cardiovasc Med. 2022 Oct 10;23(10):334. doi: 10.31083/j.rcm2310334 (PMC11267317; doi:10.31083/j.rcm2310334)
Supplement: Supplementary file 1 [file 2153-8174-23-10-334-s1.zip]

Archive with 3 entries (3 files):
- eMaterial - 2.2.docx
- MOOSE_2020_Checklist.docx
- PRISMA_2020_Checklist.docx
